# Supplementary material for: Identification of Mycoplasma Species in Cattle Associated with Bovine Respiratory Disease Mortality
Source: Microorganisms. 2024 Nov 16;12(11):2340. doi: 10.3390/microorganisms12112340 (PMC11596787; doi:10.3390/microorganisms12112340)
Supplement: Supplementary file 1 [file microorganisms-12-02340-s001.zip]

Archive with 2 entries (2 files):
- Table S1 Demographic data, including sex, age, and sampling location, recorded for each animal that tested positive for Mycoplasma spp.pdf
- Table S2 Strains used for the phylogenetic tree construction.pdf
